# Supplementary material for: Target-dependent RNA polymerase as universal platform for gene expression control in response to intracellular molecules
Source: Nat Commun. 2023 Nov 17;14:7256. doi: 10.1038/s41467-023-42802-5 (PMC10656481; doi:10.1038/s41467-023-42802-5)
Supplement: Supplementary file 4 — Source Data [file 41467_2023_42802_MOESM4_ESM.xlsx]

## Sheet: Fig. 1d
Inducer	Induction plasmid (ng)	RLU	Replicate
EGFP-GCN4	0	9.55501	1
EGFP-GCN4	0	4.46724	2
EGFP-GCN4	0	5.32543	3
EGFP-GCN4	10	25.6389	1
EGFP-GCN4	10	15.5616	2
EGFP-GCN4	10	26.8163	3
EGFP-GCN4	20	35.6378	1
EGFP-GCN4	20	20.2763	2
EGFP-GCN4	20	30.4403	3
EGFP-GCN4	40	37.2096	1
EGFP-GCN4	40	21.8926	2
EGFP-GCN4	40	41.4274	3
EGFP-GCN4	60	39.6509	1
EGFP-GCN4	60	26.2066	2
EGFP-GCN4	60	38.7311	3
EGFP-GCN4	80	36.8464	1
EGFP-GCN4	80	19.391	2
EGFP-GCN4	80	40.9258	3
EGFP	0	6.22274	1
EGFP	0	5.21648	2
EGFP	0	6.95104	3
EGFP	10	7.11274	1
EGFP	10	5.23122	2
EGFP	10	6.44786	3
EGFP	20	6.58385	1
EGFP	20	5.38779	2
EGFP	20	6.40153	3
EGFP	40	8.4349	1
EGFP	40	5.10137	2
EGFP	40	5.23249	3
EGFP	60	8.01499	1
EGFP	60	6.47994	2
EGFP	60	7.2742	3
EGFP	80	8.54569	1
EGFP	80	6.93353	2
EGFP	80	8.05745	3

## Sheet: Fig. 1e
VH variant	RLU(EGFP-GCN4)	RLU(EGFP)	Fold change	Replicate
WT	35.2381	8.43238	4.17891	1
GLW	34.7869	8.06544	4.31308	1
ALF	31.4051	8.86821	3.54131	1
GFA	6.76508	3.19433	2.11784	1
RNAP(-)	2.01044	2.65005	0.758643	1
WT	18.504	5.18825	3.56653	2
GLW	19.4538	5.41375	3.5934	2
ALF	16.3342	6.04264	2.70315	2
GFA	3.64551	2.60124	1.40145	2
RNAP(-)	1.88459	1.99372	0.945266	2
WT	28.0169	6.98754	4.00955	3
GLW	27.4967	7.29506	3.76922	3
ALF	25.8561	7.40157	3.49333	3
GFA	5.79667	2.59201	2.23637	3
RNAP(-)	1.77219	2.05937	0.860551	3

## Sheet: Fig. 2b
Inducer	Framework (VH x VL)	RLU	Replicate
EGFP-3xFLAG	Original x Original	2.81102	1
EGFP-3xFLAG	Original x Original	2.36011	2
EGFP-3xFLAG	Original x Original	2.08681	3
EGFP-3xFLAG	Original x Grafted	9.3525	1
EGFP-3xFLAG	Original x Grafted	8.0975	2
EGFP-3xFLAG	Original x Grafted	5.59873	3
EGFP	Original x Original	2.98745	1
EGFP	Original x Original	2.20256	2
EGFP	Original x Original	1.83183	3
EGFP	Original x Grafted	3.09294	1
EGFP	Original x Grafted	2.70221	2
EGFP	Original x Grafted	2.20785	3

## Sheet: Fig. 2c
Inducer	Induction plasmid (ng)	RLU	Replicate
EGFP-3xFLAG	0	2.46706	1
EGFP-3xFLAG	0	2.276	2
EGFP-3xFLAG	0	3.39979	3
EGFP-3xFLAG	50	7.1724	1
EGFP-3xFLAG	50	6.3091	2
EGFP-3xFLAG	50	10.0694	3
EGFP-3xFLAG	100	7.94274	1
EGFP-3xFLAG	100	7.32617	2
EGFP-3xFLAG	100	11.6154	3
EGFP-3xFLAG	200	8.5144	1
EGFP-3xFLAG	200	6.96298	2
EGFP-3xFLAG	200	11.0901	3
EGFP-1xFLAG	0	2.85557	1
EGFP-1xFLAG	0	2.53759	2
EGFP-1xFLAG	0	3.56514	3
EGFP-1xFLAG	50	6.2621	1
EGFP-1xFLAG	50	6.05533	2
EGFP-1xFLAG	50	9.21199	3
EGFP-1xFLAG	100	5.81685	1
EGFP-1xFLAG	100	7.18473	2
EGFP-1xFLAG	100	10.0868	3
EGFP-1xFLAG	200	6.30316	1
EGFP-1xFLAG	200	6.62206	2
EGFP-1xFLAG	200	8.35223	3
EGFP	0	2.57358	1
EGFP	0	2.622	2
EGFP	0	3.49089	3
EGFP	50	2.57427	1
EGFP	50	2.6004	2
EGFP	50	3.30095	3
EGFP	100	2.40298	1
EGFP	100	2.7087	2
EGFP	100	3.14155	3
EGFP	200	2.50104	1
EGFP	200	2.6251	2
EGFP	200	2.8113	3

## Sheet: Fig. 2d
Inducer	Induction plasmid (ng)	RLU	Replicate
EGFP	0	8.4398	1
EGFP	0	8.26208	2
EGFP	0	11.4057	3
EGFP	50	15.4303	1
EGFP	50	12.4863	2
EGFP	50	20.8382	3
EGFP	100	17.6524	1
EGFP	100	13.0635	2
EGFP	100	21.461	3
EGFP	200	17.8377	1
EGFP	200	12.0077	2
EGFP	200	21.1664	3
Azami-Green	0	8.40307	1
Azami-Green	0	8.79509	2
Azami-Green	0	13.3304	3
Azami-Green	50	5.90704	1
Azami-Green	50	5.65622	2
Azami-Green	50	7.72121	3
Azami-Green	100	4.89374	1
Azami-Green	100	4.06337	2
Azami-Green	100	5.81623	3
Azami-Green	200	3.38689	1
Azami-Green	200	2.70875	2
Azami-Green	200	4.14152	3

## Sheet: Fig. 2e
TdRNAP	Inducer	RLU	Replicate
GCN4-dRNAP	Azami-Green	11.4978	1
GCN4-dRNAP	Azami-Green	11.552	2
GCN4-dRNAP	Azami-Green	9.25144	3
GCN4-dRNAP	EGFP	22.0872	1
GCN4-dRNAP	EGFP	21.1649	2
GCN4-dRNAP	EGFP	15.3257	3
GCN4-dRNAP	EGFP-GCN4	77.9392	1
GCN4-dRNAP	EGFP-GCN4	77.2507	2
GCN4-dRNAP	EGFP-GCN4	56.0878	3
GCN4-dRNAP	EGFP-3xFLAG	20.0605	1
GCN4-dRNAP	EGFP-3xFLAG	20.0605	2
GCN4-dRNAP	EGFP-3xFLAG	14.0871	3
EGFP-dRNAP	Azami-Green	8.13641	1
EGFP-dRNAP	Azami-Green	7.2238	2
EGFP-dRNAP	Azami-Green	5.11989	3
EGFP-dRNAP	EGFP	35.4202	1
EGFP-dRNAP	EGFP	36.7492	2
EGFP-dRNAP	EGFP	26.8859	3
EGFP-dRNAP	EGFP-GCN4	36.8118	1
EGFP-dRNAP	EGFP-GCN4	33.022	2
EGFP-dRNAP	EGFP-GCN4	25.5303	3
EGFP-dRNAP	EGFP-3xFLAG	35.7577	1
EGFP-dRNAP	EGFP-3xFLAG	34.4039	2
EGFP-dRNAP	EGFP-3xFLAG	22.4721	3
FLAG-dRNAP	Azami-Green	1.8862	1
FLAG-dRNAP	Azami-Green	1.82921	2
FLAG-dRNAP	Azami-Green	1.54067	3
FLAG-dRNAP	EGFP	3.78873	1
FLAG-dRNAP	EGFP	3.25746	2
FLAG-dRNAP	EGFP	2.51002	3
FLAG-dRNAP	EGFP-GCN4	3.10389	1
FLAG-dRNAP	EGFP-GCN4	2.80058	2
FLAG-dRNAP	EGFP-GCN4	2.25524	3
FLAG-dRNAP	EGFP-3xFLAG	15.5448	1
FLAG-dRNAP	EGFP-3xFLAG	14.8073	2
FLAG-dRNAP	EGFP-3xFLAG	10.1915	3

## Sheet: Fig. 3c
Construct	Integral density	Replicate
Bi-cistronic	431972	1
Bi-cistronic	260729	2
Bi-cistronic	336264	3
Mono-cistronic	130707	1
Mono-cistronic	125208	2
Mono-cistronic	30792.5	3

## Sheet: Fig. 3e
Fluorescein (µg/mL)	RLU	Replicate
0	2.80496	1
0	1.75624	2
0	3.00773	3
50	3.92873	1
50	3.41254	2
50	4.64446	3
100	4.20894	1
100	3.46073	2
100	5.2167	3

## Sheet: Fig. 4b
Inducer	CGG RNAP plasmid (ng)	RLU	Replicate
EGFP-GCN4	0	25.619	1
EGFP-GCN4	0	26.5017	2
EGFP-GCN4	0	24.4183	3
EGFP-GCN4	10	47.9784	1
EGFP-GCN4	10	42.4214	2
EGFP-GCN4	10	48.5497	3
EGFP-GCN4	20	54.5983	1
EGFP-GCN4	20	56.1343	2
EGFP-GCN4	20	65.1916	3
EGFP-GCN4	40	57.3773	1
EGFP-GCN4	40	63.6388	2
EGFP-GCN4	40	72.6326	3
EGFP	0	6.78173	1
EGFP	0	7.5925	2
EGFP	0	5.66326	3
EGFP	10	14.0412	1
EGFP	10	16.7772	2
EGFP	10	13.2387	3
EGFP	20	20.0203	1
EGFP	20	21.652	2
EGFP	20	17.828	3
EGFP	40	27.1622	1
EGFP	40	28.447	2
EGFP	40	21.5138	3

## Sheet: Fig. 4d
Inducer_1	Inducer_2	Luciferase	RLU	Replicate
Azami-Green	iRFP670	Firefly	164.15	1
Azami-Green	iRFP670	Firefly	186.2	2
Azami-Green	iRFP670	Firefly	273	3
EGFP	iRFP670	Firefly	531.05	1
EGFP	iRFP670	Firefly	509.7	2
EGFP	iRFP670	Firefly	788.85	3
Azami-Green	iRFP670-GCN4	Firefly	211.75	1
Azami-Green	iRFP670-GCN4	Firefly	191.6	2
Azami-Green	iRFP670-GCN4	Firefly	273.15	3
EGFP	iRFP670-GCN4	Firefly	602.95	1
EGFP	iRFP670-GCN4	Firefly	568.25	2
EGFP	iRFP670-GCN4	Firefly	759.45	3
Azami-Green	iRFP670	Renilla	37.42	1
Azami-Green	iRFP670	Renilla	37.155	2
Azami-Green	iRFP670	Renilla	63.005	3
EGFP	iRFP670	Renilla	21.355	1
EGFP	iRFP670	Renilla	19.675	2
EGFP	iRFP670	Renilla	36.77	3
Azami-Green	iRFP670-GCN4	Renilla	926.35	1
Azami-Green	iRFP670-GCN4	Renilla	716.8	2
Azami-Green	iRFP670-GCN4	Renilla	1088	3
EGFP	iRFP670-GCN4	Renilla	900.6	1
EGFP	iRFP670-GCN4	Renilla	778.45	2
EGFP	iRFP670-GCN4	Renilla	948.3	3

[truncated: 8 more sheets: Fig. 5d, Fig. 5e, Fig. S1a, Fig. S1b, Fig. S2c, Fig. S3a, Fig. S3b, Fig. S4d]
